# Supplementary material for: Gene mobility elements mediate cell type specific genome organization and radial gene movement in vivo
Source: bioRxiv. 2024 Dec 1:2024.11.30.626181. Preprint. [Version 1] doi: 10.1101/2024.11.30.626181 (PMC11623685; doi:10.1101/2024.11.30.626181)
Supplement: Supplement 3 [file media-3.xlsx]

## Sheet: Supplemental_data_3
Neuronal (7948)	Neuronal and Developmental (4771)	Neuronal and developmental and embryonic (4037)
128up	128up	14-3-3epsilon
14-3-3epsilon	14-3-3epsilon	18w
14-3-3zeta	14-3-3zeta	2mit
140up	18w	5-HT1A
18w	2mit	5-HT2A
26-29-p	4E-T	5-HT7
2mit	5-HT1A	a
4E-T	5-HT1B	Aatf
5-HT1A	5-HT2A	aay
5-HT1B	5-HT7	ab
5-HT2A	a	abd-A
5-HT2B	Aatf	Abd-B
5-HT7	aay	Abi
7B2	ab	abs
a	abd-A	ac
AANATL3	Abd-B	Acat2
AANATL7	Abi	Ace
Aatf	Abl	Acer
aay	Abp1	Acf
ab	abs	achi
Abca3	ac	acj6
ABCB7	Acat2	Ack
Abcd1	Ace	Ack-like
Abcd3	Acer	Acn
abd-A	Acf	ACOX1
Abd-B	achi	Acp65Aa
Abi	Achl	Acsl
Abl	acj6	Act57B
Abp1	Ack	Act5C
abs	Ack-like	Act87E
ac	Acn	Actbeta
Ac13E	ACOX1	Actn
Ac3	Acp1	Ada3
Ac78C	Acp26Aa	AdamTS-A
Acam	Acp65Aa	Adck1
Acat2	Acsl	ADD1
Acbp2	Act57B	Adf1
ACC	Act5C	Adgf-A
AcCoAS	Act87E	Adh
Ace	Actbeta	Adhr
Acer	Actn	AdipoR
Acf	Ada3	Adk2
achi	AdamTS-A	Afg3l2
Achl	Adck1	aft
acj6	ADD1	AGBE
Ack	Adf1	Agl
Ack-like	Adgf-A	ago
Acn	Adgf-A2	AGO1
ACOX1	Adh	Agpat3
Acox3	Adhr	Agpat4
Acox57D-d	AdipoR	Agps
Acox57D-p	Adk2	Ahcy
Acp1	Ae2	AhcyL2
Acp26Aa	Afg3l2	AIMP2
Acp29AB	aft	Ak2
Acp36DE	AGBE	Akap200
Acp53C14a	Agl	akirin
Acp53C14b	ago	Akr1B
Acp53C14c	AGO1	Akt
Acp53Ea	AGO2	al
Acp65Aa	AGO3	Aladin
Acp76A	Agpat3	AlaRS
Acsf2	Agpat4	Alas
Acsf3	Agps	Ald1
Acsl	Ahcy	Aldh
Act42A	AhcyL2	Aldh-III
Act57B	AIF	Alg1
Act5C	AIMP2	Alg2
Act87E	Ak2	Alh
Actbeta	Akap200	alien
Actn	Akh	ALiX
ACXA	AkhR	Alk
ACXB	akirin	Alms1a
ACXD	Akr1B	Alp1
Acyp2	Akt	alpha-Cat
Ada2a	al	alpha-Est7
Ada2b	Aladin	alpha-Man-Ia
Ada3	AlaRS	alpha-PheRS
AdamTS-A	Alas	alpha-Spec
Adar	Ald1	alpha4GT1
Adat1	Aldh	alphaCOP
Adck1	Aldh-III	alphaTub67C
Adck5	Alg1	alphaTub84D
ADD1	Alg2	alphaTub85E
Adf1	Alh	alrm
Adgf-A	alien	aly
Adgf-A2	ALiX	Ama
Adgf-D	Alk	amd
Adh	Alms1a	Amnionless
Adhr	Alp1	amon
Adi1	Alp13	amos
AdipoR	Alp4	AMPdeam
Adk2	alph	Amph
AdoR	alpha-Cat	Amun
AdSL	alpha-Est10	ana
AdSS	alpha-Est7	ana1
Ae2	alpha-Man-Ia	ana3
Afg3l2	alpha-PheRS	Ance
aft	alpha-Spec	anchor
AGBE	alpha4GT1	Ank
Agl	alphaCOP	Ank2
ago	alphaTub67C	Ankle2
AGO1	alphaTub84B	anox
AGO2	alphaTub84D	Antp
AGO3	alphaTub85E	AnxB10
Agpat1	alrm	AnxB11
Agpat2	aly	AnxB9
Agpat3	Ama	aop
Agpat4	amd	aos
Agps	amn	Aos1
Agxt	Amnionless	AOX1
Ahcy	amon	ap
AhcyL1	amos	AP-1mu
AhcyL2	AMPdeam	AP-1sigma
AIF	Amph	AP-2alpha
AIMP2	Amt	AP-2mu
Ak1	Amun	AP-2sigma
Ak2	amx	Apc
Ak3	ana	Apc2
Akap200	ana1	ApepP
Akh	ana3	aPKC
AkhR	Ance	Aplip1
akirin	anchor	apn
Akr1B	Ank	apolpp
Akt	Ank2	Apoltp
al	Ankle2	Appl
Aladin	anox	Aps
AlaRS	antdh	apt
AlaRS-m	Antp	ara
Alas	AnxB10	Arc42
alc	AnxB11	Arf102F
Ald1	AnxB9	Arf51F
Ald2	aop	Arf79F
Aldh	aos	ArfGAP3
Aldh-III	Aos1	arg
Aldh7A1	AOX1	Argk1
Alg1	ap	ArgRS
Alg11	AP-1-2beta	Arl6IP1
Alg12	AP-1gamma	Arl8
Alg13	AP-1mu	arm
Alg14	AP-1sigma	armi
Alg2	AP-2alpha	Arp1
Alg3	AP-2mu	Arp2
Alg7	AP-2sigma	Arp5
Alg9	Apc	Arpc1
Alh	Apc2	Arpc2
alien	ApepP	Art1
ALiX	aPKC	Art4
Alk	Aplip1	Asciz
AlkB	apn	ase
Alms1a	apolpp	asf1
Alp1	Apoltp	ash1
Alp12	app	ash2
Alp13	Appl	asl
Alp4	Aps	AsnRS-m
Alp5	apt	asp
Alp6	ara	Asph
alph	Arc42	ASPP
alpha-Cat	Arf102F	asrij
alpha-Catr	Arf51F	asRNA:CR17025
alpha-Est1	Arf79F	asRNA:CR30267
alpha-Est10	ArfGAP3	asRNA:CR43160
alpha-Est2	arg	asRNA:CR43259
alpha-Est3	Argk1	asRNA:CR43433
alpha-Est4	ArgRS	asRNA:CR43467
alpha-Est5	ari-1	asRNA:CR43614
alpha-Est7	Arl1	asRNA:CR43787
alpha-Est8	Arl6IP1	asRNA:CR43820
alpha-Man-Ia	Arl8	asRNA:CR43898
alpha-Man-Ib	arm	asRNA:CR43906
alpha-Man-IIa	armi	asRNA:CR43948
alpha-Man-IIb	Arp1	asRNA:CR44029
alpha-PheRS	Arp2	asRNA:CR44065
alpha-Spec	Arp3	asRNA:CR44069
alpha4GT1	Arp5	asRNA:CR44071
alphaCOP	Arpc1	asRNA:CR44176
alphaSnap	Arpc2	asRNA:CR44179
alphaTry	Arr1	asRNA:CR44321
alphaTub67C	Art1	asRNA:CR44843
alphaTub84B	Art4	asRNA:CR44873
alphaTub84D	Asciz	asRNA:CR44894
alphaTub85E	ase	asRNA:CR44897
Alr	asf1	asRNA:CR44975
alrm	ash1	asRNA:CR44987
Als2	ash2	asRNA:CR45007
alt	Ask1	asRNA:CR45009
aly	asl	asRNA:CR45026
Ama	AsnRS-m	asRNA:CR45124
Amacr	asp	asRNA:CR45126
amd	Asph	asRNA:CR45129
amn	ASPP	asRNA:CR45139
Amnionless	asrij	asRNA:CR45142
amon	asRNA:CR17025	asRNA:CR45161
amos	asRNA:CR30267	asRNA:CR45182
AMPdeam	asRNA:CR43160	asRNA:CR45189
Amph	asRNA:CR43259	asRNA:CR45469
AMPKalpha	asRNA:CR43433	asRNA:CR45600
Amt	asRNA:CR43467	asRNA:CR45604
Amun	asRNA:CR43614	asRNA:CR45621
amx	asRNA:CR43787	asRNA:CR45802
Amy-d	asRNA:CR43820	asRNA:CR45804
Amy-p	asRNA:CR43898	asRNA:CR45815
ana	asRNA:CR43906	asRNA:CR45832
ana1	asRNA:CR43948	asRNA:CR45834
ana2	asRNA:CR44029	asRNA:CR45867
ana3	asRNA:CR44065	asRNA:CR45882
Ance	asRNA:CR44069	asRNA:CR45889
Ance-3	asRNA:CR44071	asRNA:CR45907
Ance-5	asRNA:CR44176	asRNA:CR45912
anchor	asRNA:CR44179	asRNA:CR45924
Ank	asRNA:CR44321	asRNA:CR45944
Ank2	asRNA:CR44843	asRNA:CR45952
Ankle2	asRNA:CR44873	asRNA:CR46048
anne	asRNA:CR44894	asRNA:CR46050
anox	asRNA:CR44897	asRNA:CR46055
Ant2	asRNA:CR44975	asRNA:CR46066
antdh	asRNA:CR44987	asRNA:CR46354
Antp	asRNA:CR45007	asRNA:CR46469
antr	asRNA:CR45009	AstA
AnxB10	asRNA:CR45026	AstC
AnxB11	asRNA:CR45124	Atac2
AnxB9	asRNA:CR45126	Atat
aop	asRNA:CR45129	Atet
aos	asRNA:CR45139	Atf3
Aos1	asRNA:CR45142	Atg1
AOX1	asRNA:CR45161	Atg3
AOX3	asRNA:CR45182	Atg4b
ap	asRNA:CR45189	atk
AP-1-2beta	asRNA:CR45469	atl
AP-1gamma	asRNA:CR45600	atms
AP-1mu	asRNA:CR45604	ato
AP-1sigma	asRNA:CR45621	ATP6AP2
AP-2alpha	asRNA:CR45802	ATP8A
AP-2mu	asRNA:CR45804	ATPsynbeta
AP-2sigma	asRNA:CR45815	ATPsynC
Apc	asRNA:CR45832	ATPsynD
Apc2	asRNA:CR45834	ATPsyndelta
ApepP	asRNA:CR45867	ATPsynF
aPKC	asRNA:CR45882	ATPsynG
Aplip1	asRNA:CR45889	ATPsyngamma
apn	asRNA:CR45907	ATPsynO
apolpp	asRNA:CR45912	Atu
Apoltp	asRNA:CR45924	Atx2
app	asRNA:CR45944	Atxn7
Appl	asRNA:CR45952	aurA
Aps	asRNA:CR46048	aurB
apt	asRNA:CR46050	aus
Apt1	asRNA:CR46055	aux
AQP	asRNA:CR46066	awd
aqrs	asRNA:CR46354	Awh
ara	asRNA:CR46469	axed
aralar1	AstA	az2
Arc1	AstA-R2	B-H1
Arc42	AstC	B-H2
Archease	AstC-R1	bab2
Arf102F	AstC-R2	babos
Arf51F	Asx	Bacc
Arf79F	Atac2	baf
ArfGAP1	Atat	bai
ArfGAP3	Atet	ball
Arfip	Atf3	bap
Arfrp1	Atg1	Bap111
arg	Atg16	Bap170
Argk1	Atg17	Bap55
Argk2	Atg3	Bap60
ArgRS	Atg4b	barr
ari-1	Atg8a	baz
Arl1	atk	bbg
Arl2	atl	bchs
Arl5	atms	BCL7-like
Arl6	ato	bdg
Arl6IP1	ATP6AP2	bdl
Arl8	ATP7	Bdp1
arm	ATP8A	be
armi	ATP8B	BEAF-32
Arp1	Atpalpha	beat-Ia
Arp10	ATPsynB	beat-IIa
Arp2	ATPsynbeta	beat-IIIc
Arp3	ATPsynbetaL	beat-Va
Arp5	ATPsynC	bel
Arpc1	ATPsynCF6	ben
Arpc2	ATPsynD	bero
Arpc3A	ATPsyndelta	Best2
Arpc4	ATPsynF	beta-Man
Arr1	ATPsynG	beta-Spec
Arr2	ATPsyngamma	betaCOP
Art1	ATPsynO	betaTub56D
Art4	Atu	betaTub60D
Arts	Atx-1	betaTub85D
aru	Atx2	Bgb
Asap	Atxn7	bgcn
Asator	aub	bgm
Asciz	aurA	BHD
ase	aurB	bi
asf1	aus	BI-1
ash1	aux	bib
ash2	awd	bic
Ask1	Awh	BicD
asl	axed	Bili
AsnRS	az2	bin
AsnRS-m	B-H1	Bin1
AsnS	B-H2	bin3
asp	B4	Bka
Asph	B9d1	Blimp-1
ASPP	bab1	Blm
AspRS	bab2	blow
AspRS-m	babo	blp
asrij	babos	bmm
asRNA:CR17025	Bacc	bnb
asRNA:CR30267	Bace	BNIP3
asRNA:CR43160	baf	bnl
asRNA:CR43259	bai	BobA
asRNA:CR43433	ball	boi
asRNA:CR43467	bap	bol
asRNA:CR43614	Bap111	bond
asRNA:CR43787	Bap170	bonsai
asRNA:CR43820	Bap55	bora
asRNA:CR43898	Bap60	borr
asRNA:CR43906	barr	botv
asRNA:CR43948	baz	bou
asRNA:CR44029	bb8	bowl
asRNA:CR44065	bbg	br
asRNA:CR44069	bcd	brat
asRNA:CR44071	bchs	Brd
asRNA:CR44176	BCL7-like	Brd7-9
asRNA:CR44179	bdg	Brd8
asRNA:CR44321	bdl	Brf
asRNA:CR44843	Bdp1	brk
asRNA:CR44873	be	brm
asRNA:CR44894	BEAF-32	Brr2
asRNA:CR44897	beag	bru1
asRNA:CR44975	beat-Ia	bru3
asRNA:CR44987	beat-Ic	Bruce
asRNA:CR45007	beat-IIa	brwl
asRNA:CR45009	beat-IIIc	bs
asRNA:CR45026	beat-Va	Bsg
asRNA:CR45124	bel	Bsg25D
asRNA:CR45126	ben	bsh
asRNA:CR45129	bero	bsk
asRNA:CR45139	Best2	bt
asRNA:CR45142	beta-Man	BtbVII
asRNA:CR45161	beta-Spec	btd
asRNA:CR45182	beta4GalT7	BthD
asRNA:CR45189	betaCOP	Btk29A
asRNA:CR45469	betaTub56D	btl
asRNA:CR45600	betaTub60D	btn
asRNA:CR45604	betaTub85D	btsz
asRNA:CR45621	betaTub97EF	btv
asRNA:CR45802	Bgb	Bub3
asRNA:CR45804	bgcn	BubR1
asRNA:CR45815	bgm	Bug22
asRNA:CR45832	BHD	bun
asRNA:CR45834	bi	bw
asRNA:CR45867	BI-1	bwa
asRNA:CR45882	bib	Bx
asRNA:CR45889	bic	by
asRNA:CR45907	BicD	bys
asRNA:CR45912	Bicra	c12.1
asRNA:CR45924	Bili	C15
asRNA:CR45944	bin	C1GalTA
asRNA:CR45952	Bin1	C3G
asRNA:CR46048	bin3	CaBP1
asRNA:CR46050	Bka	cac
asRNA:CR46055	Blimp-1	cact
asRNA:CR46066	Blm	cad
asRNA:CR46354	blot	Cad74A
asRNA:CR46469	blow	Cad96Ca
asRNA:CR46473	blp	CadN
AstA	blw	Caf1-105
AstA-R1	bmm	Caf1-180
AstA-R2	bnb	Caf1-55
AstC	BNIP3	CalpA
AstC-R1	bnl	Calr
AstC-R2	BobA	Cals
Asx	bocks	calypso
Atac2	boi	Cam
Atat	bol	CaMKII
Atet	bon	CanB2
Atf3	bond	CAP
Atg1	bonsai	Cap-D2
Atg13	bora	Cap-G
Atg16	borr	Capr
Atg17	botv	capt
Atg18a	bou	capu
Atg2	bowl	car
Atg3	br	cas
Atg4b	brat	CASK
Atg5	Brd	Cat
Atg6	Brd7-9	cathD
Atg8a	Brd8	cato
Atg9	Brf	Catsup
atilla	brk	caup
atk	brm	cav
atl	brp	caz
atms	Brr2	CBP
ato	bru1	Cbp53E
ATP6AP2	bru3	cbt
ATP7	Bruce	Ccdc85
ATP8A	brwl	CCHa2
ATP8B	bs	Cchl
Atpalpha	Bsg	Ccm3
ATPCL	Bsg25D	Ccp84Aa
ATPsynB	bsh	Ccp84Ag
ATPsynbeta	bsk	CCT1
ATPsynbetaL	bt	CCT2
ATPsynC	BtbVII	CCT3
ATPsynCF6	btd	CCT4
ATPsynCF6L	BthD	CCT5
ATPsynD	Btk29A	CCT6
ATPsyndelta	btl	CCT8
ATPsynE	btn	CD98hc
ATPsynepsilonL	btsz	Cda4
ATPsynF	btv	CDase
ATPsynG	Bub3	cdc14
ATPsyngamma	BubR1	Cdc42
ATPsynGL	Bug22	Cdc5
ATPsynO	bun	Cdc6
Atu	Burs	Cdc7
Atx-1	bves	Cdep
Atx2	bw	CdGAPr
Atxn7	bwa	cdi
aub	Bx	Cdk1
aurA	by	Cdk2
aurB	bys	CDK2AP1
aus	c12.1	Cdk5alpha
aux	C15	Cdk7
Aven	C1GalTA	Cdk8
awd	C3G	cdm
Awh	Ca-alpha1D	Ced-12
axed	Ca-alpha1T	ced-6
axo	Ca-beta	CenB1A
Axs	CaBP1	CenG1A
Axud1	cac	Cenp-C
az2	cact	Cep104
b	cad	Cep135
B-H1	Cad74A	cer
B-H2	Cad96Ca	Cerk
B4	Cad99C	Cf2
B52	CadN	Cfp1
B9d1	CadN2	CG10053
B9d2	Caf1-105	CG10064
bab1	Caf1-180	CG10075
bab2	Caf1-55	CG10082
babo	CAH7	CG10086
babos	CalpA	CG10132
Bacc	Calr	CG10151
Bace	Cals	CG10211
baf	calypso	CG1024
bai	Cam	CG10265
Balat	CaMKII	CG10286
Baldspot	CanB2	CG10338
ball	CAP	CG10341
bap	Cap-D2	CG10348
Bap111	Cap-G	CG10361
Bap170	Capa	CG10413
Bap55	CapaR	CG10417
Bap60	Capr	CG10425
BaraA1	caps	CG10467
BaraA2	capt	CG10479
bark	capu	CG10512
barr	car	CG10555
baz	cas	CG10561
bb8	CASK	CG10565
bbc	Cat	CG10600
Bbd	cathD	CG10602
bbg	cato	CG10638
BBIP1	Catsup	CG10702
BBS1	caup	CG10747
BBS4	cav	CG10903
BBS5	caz	CG10939
BBS8	CBP	CG10953
bcd	Cbp53E	CG10958
bchs	cbt	CG10979
BCL7-like	Cby	CG10984
bcn92	CCAP	CG11007
Bdbt	CCAP-R	CG1103
bdg	ccb	CG11041
bdl	CCDC151	CG11069
Bdp1	Ccdc85	CG11076
be	CCHa1	CG11089
BEAF-32	CCHa1-R	CG11122
beag	CCHa2	CG11123
beat-Ia	CCHa2-R	CG11134
beat-Ib	Cchl	CG11164
beat-Ic	CCKLR-17D1	CG11200
beat-IIa	Ccm3	CG11241
beat-IIb	Ccp84Aa	CG11247
beat-IIIa	Ccp84Ae	CG11248
beat-IIIb	Ccp84Ag	CG11267
beat-IIIc	CCT1	CG11275
beat-IV	CCT2	CG11378
beat-Va	CCT3	CG11403
beat-Vc	CCT4	CG11409
beat-VII	CCT5	CG11417
beg	CCT6	CG1142
bel	CCT7	CG11426
Bem46	CCT8	CG11444
ben	CD98hc	CG11456
bero	Cda4	CG1146
Best1	CDase	CG11504
Best2	cdc14	CG11555
Best3	Cdc16	CG11560
Bet1	Cdc42	CG11562
Bet3	Cdc5	CG11583
beta-Man	Cdc6	CG11593
beta-Spec	Cdc7	CG11635
beta'COP	Cdep	CG11638
beta4GalT7	CdGAPr	CG11658
betaCOP	cdi	CG11670
betaGlu	Cdk1	CG11696
betaNACtes4	Cdk2	CG11755
betaTry	CDK2AP1	CG11771
betaTub56D	Cdk5	CG11777
betaTub60D	Cdk5alpha	CG11791
betaTub85D	Cdk7	CG11811
betaTub97EF	Cdk8	CG11857
BG642163	cdm	CG11883
BG642167	Cds	CG11902
Bgb	Ced-12	CG11905
bgcn	ced-6	CG11906
bgm	CenB1A	CG11964
BHD	CenG1A	CG11970
bi	Cenp-C	CG11980
BI-1	Cep104	CG12004
bib	Cep135	CG12038
bic	Cep290	CG12071
BicD	Cep89	CG12075
Bicra	cer	CG12091
bif	Cerk	CG12128
Bili	Cf2	CG1218
bin	Cfp1	CG12268
Bin1	CG10053	CG12288
bin3	CG10064	CG12299
Bka	CG10075	CG12301
blanks	CG10082	CG12316
Blimp-1	CG10086	CG1233
Blm	CG10132	CG1236
blot	CG10151	CG12374
blow	CG10211	CG12391
blp	CG1024	CG12398
blw	CG10265	CG12420
bma	CG10286	CG12493
Bmcp	CG10338	CG12496
bmm	CG10341	CG12539
bnb	CG10348	CG12576
BNIP3	CG10361	CG12581
bnl	CG10383	CG12592
BobA	CG10413	CG12605
boca	CG10417	CG12608
bocks	CG10425	CG12702
boi	CG10444	CG12708
bol	CG10467	CG12728
boly	CG10479	CG1273
BomBc1	CG10512	CG12730
BomS2	CG10555	CG12768
bon	CG10561	CG12869
bond	CG10565	CG12877
bonsai	CG10600	CG12911
bor	CG10602	CG12912
bora	CG10638	CG12926
borr	CG10702	CG13005
boss	CG10747	CG13029
botv	CG10903	CG13049
bou	CG10939	CG13082
bowl	CG10953	CG1309
br	CG10958	CG13096
Br140	CG10979	CG13185
brat	CG10984	CG13203
Brd	CG11007	CG13220
Brd7-9	CG1103	CG13252
Brd8	CG11030	CG13284
Brf	CG11035	CG13287
brk	CG11041	CG13293
brm	CG11069	CG13305
brp	CG11076	CG13321
Brr2	CG11089	CG13409
bru1	CG11122	CG13427
bru2	CG11123	CG13454
bru3	CG11134	CG13465
Bruce	CG11164	CG13532
brun	CG11200	CG1354
brv1	CG11241	CG13551
brv2	CG11247	CG13627
brwl	CG11248	CG13653
bs	CG11267	CG13667
bsf	CG11275	CG13690
Bsg	CG11378	CG13698
Bsg25D	CG11403	CG1371
bsh	CG11409	CG13784
bsk	CG11417	CG13850
bt	CG1142	CG13868
BTBD9	CG11426	CG13887
BtbVII	CG11444	CG13893
btd	CG11456	CG13894
BthD	CG1146	CG13912
Btk29A	CG11504	CG13920
btl	CG11555	CG13928
btn	CG11560	CG14042
btsz	CG11562	CG14110
btv	CG11583	CG1416
btz	CG11593	CG14207
Bub3	CG11635	CG14230
BubR1	CG11638	CG14253
Buffy	CG11658	CG14270
bug	CG11670	CG14312
Bug22	CG11696	CG14317
Bulli	CG11755	CG14321
bun	CG11771	CG1434
bur	CG11777	CG1440
Burs	CG11791	CG14406
bves	CG11811	CG1441
bw	CG11857	CG14414
bwa	CG11883	CG14427
Bx	CG11902	CG14535
by	CG11905	CG14561
bys	CG11906	CG1463
c-cup	CG11964	CG14636
c11.1	CG11970	CG14687
c12.1	CG11980	CG14712
c12.2	CG12004	CG14721
C15	CG12038	CG14722
C1GalTA	CG12071	CG14762
C3G	CG12075	CG14805
ca	CG12091	CG1486
Ca-alpha1D	CG12128	CG14868
Ca-alpha1T	CG1218	CG14883
Ca-beta	CG12268	CG14921
Ca-Ma2d	CG12288	CG14937
CaBP1	CG12299	CG14965
cac	CG12301	CG14968
cact	CG12316	CG14989
cad	CG1233	CG14995
Cad74A	CG1236	CG15005
Cad86C	CG12374	CG15012
Cad87A	CG12391	CG15096
Cad96Ca	CG12398	CG15097
Cad99C	CG12420	CG15107
CadN	CG12493	CG15117
CadN2	CG12496	CG15118
Cadps	CG12539	CG15141
Caf1-105	CG12576	CG15203
Caf1-180	CG12581	CG15211
Caf1-55	CG12592	CG15258
CAH1	CG12605	CG15270
CAH13	CG12608	CG1529
CAH2	CG12702	CG15387
CAH3	CG12708	CG1542
CAH7	CG12728	CG15480
CAH9	CG1273	CG15628
CalpA	CG12730	CG15695
CalpB	CG12768	CG15696
Calr	CG12869	CG15717
Cals	CG12877	CG15743
Calx	CG12911	CG15747
calypso	CG12912	CG15760
Cam	CG12926	CG15812
CaMKI	CG12935	CG15814
CaMKII	CG13001	CG1582
Camta	CG13005	CG1598
CanA-14F	CG13029	CG1620
CanA1	CG13049	CG1622
CanB	CG13082	CG1637
CanB2	CG1309	CG1640
Cand1	CG13096	CG1648
CAP	CG13185	CG1663
Cap-D2	CG13203	CG1671
Cap-G	CG13220	CG1677
Capa	CG13252	CG16786
CapaR	CG13284	CG16789
Caper	CG13287	CG16812
Capr	CG13293	CG16815
caps	CG13305	CG16952
capt	CG13321	CG16953
capu	CG13409	CG16959
car	CG13427	CG16984
CARPA	CG13454	CG17078
CarT	CG13465	CG17124
cas	CG13532	CG17271
CASK	CG1354	CG17292
cass	CG13551	CG17321
Cat	CG1358	CG17328
cathD	CG13627	CG17343
cato	CG13653	CG1737
Catsup	CG13667	CG17544
caup	CG13690	CG17549
cav	CG13698	CG17593
caz	CG1371	CG17612
CBP	CG13784	CG17646
Cbp53E	CG13850	CG17669
Cbp80	CG13868	CG17724
cbt	CG13887	CG17752
Cby	CG13893	CG17765
CCAP	CG13894	CG17768
CCAP-R	CG13912	CG17776
ccb	CG13917	CG17780
CCDC151	CG13920	CG17781
Ccdc56	CG13928	CG17786
Ccdc85	CG14042	CG17816
CCHa1	CG14110	CG17834
CCHa1-R	CG1416	CG1785
CCHa2	CG14207	CG1815
CCHa2-R	CG14230	CG18190
Cchl	CG14253	CG18262
CCKLR-17D1	CG14270	CG18265
Ccm3	CG14312	CG18273
Ccp84Aa	CG14317	CG18507
Ccp84Ae	CG14321	CG18549
Ccp84Ag	CG1434	CG18599
CCT1	CG1440	CG18609
CCT2	CG14406	CG18675
CCT3	CG1441	CG18766
CCT4	CG14414	CG1910
CCT5	CG14427	CG2003
CCT6	CG14535	CG2065
CCT7	CG14561	CG2111
CCT8	CG1463	CG2147
Ccz1	CG14636	CG2150
cd	CG14687	CG2157
CD98hc	CG14712	CG2162
Cda4	CG14721	CG2199
Cda5	CG14722	CG2246
CDase	CG14762	CG2247
cdc14	CG14805	CG2278
Cdc16	CG1486	CG2310
Cdc37	CG14868	CG2493
Cdc42	CG14883	CG2641
Cdc5	CG14921	CG2656
CDC50	CG14937	CG2662
Cdc6	CG14965	CG2747
Cdc7	CG14968	CG2812
Cdep	CG14989	CG2841
CdGAPr	CG14995	CG2865
cdi	CG15005	CG2875
Cdk1	CG15012	CG2915
Cdk2	CG15096	CG2918
CDK2AP1	CG15097	CG30001
Cdk5	CG15107	CG30020
Cdk5alpha	CG15117	CG3008
Cdk7	CG15118	CG30116
Cdk8	CG1513	CG30122
Cdlc2	CG15141	CG30159
cdm	CG15203	CG30183
Cds	CG15211	CG30291
Ced-12	CG15258	CG30344
ced-6	CG15270	CG30349
Cen	CG1529	CG3036
CenB1A	CG15387	CG30394
CenG1A	CG1542	CG30427
Cenp-C	CG1544	CG30440
Cep104	CG15480	CG30491
Cep135	CG15549	CG3065
Cep290	CG15611	CG3078
Cep89	CG15628	CG3085
cer	CG15695	CG3097
Cerk	CG15696	CG31028
cerv	CG15717	CG31030
Cf2	CG15743	CG31036
Cfp1	CG15747	CG31038
Cftr	CG15760	CG31088
cg	CG15812	CG31100
CG10026	CG15814	CG31121
CG10029	CG1582	CG31122
CG10041	CG15923	CG31145
CG10053	CG1598	CG31221
CG10062	CG1620	CG31272
CG10063	CG1622	CG31365
CG10064	CG1637	CG31368
CG10068	CG1640	CG31431
CG10073	CG1648	CG31522
CG10075	CG1663	CG31523
CG10077	CG1671	CG3156
CG10082	CG16719	CG31650
CG10086	CG1677	CG31663
CG10096	CG16786	CG31675
CG10098	CG16789	CG3168
CG10126	CG16812	CG31689
CG10132	CG16815	CG3176
CG10147	CG16952	CG31776
CG10151	CG16953	CG31809
CG10171	CG16959	CG3184
CG10175	CG16984	CG31871
CG10184	CG17078	CG31872
CG10211	CG17124	CG31875
CG10226	CG17271	CG31917
CG10237	CG17292	CG31937
CG1024	CG17321	CG3198
CG10252	CG17328	CG32006
CG10254	CG17343	CG32026
CG10265	CG1737	CG32032
CG10283	CG17387	CG32037
CG10286	CG17544	CG32066
CG10311	CG17549	CG32085
CG10333	CG17593	CG32137
CG10337	CG17612	CG32176
CG10338	CG17646	CG32264
CG10339	CG17669	CG32269
CG10341	CG17724	CG32270
CG10344	CG17752	CG32276
CG10348	CG17765	CG32278
CG10353	CG17768	CG32318
CG10359	CG17776	CG32344
CG10361	CG17780	CG32354
CG10362	CG17781	CG32409
CG10365	CG17786	CG32428
CG10383	CG17816	CG32473
CG10407	CG17834	CG32486
CG10413	CG1785	CG32500
CG10417	CG1815	CG32564
CG10418	CG18190	CG32625
CG10425	CG18262	CG32669
CG10444	CG18265	CG32756
CG10467	CG18273	CG32813
CG10470	CG18404	CG32817
CG10477	CG18507	CG32857
CG10479	CG18549	CG32982
CG10483	CG18599	CG33056
CG10505	CG18609	CG33099
CG10508	CG18675	CG33111
CG10510	CG18766	CG33116
CG10512	CG1910	CG33129
CG10513	CG2003	CG33158
CG10514	CG2021	CG33213
CG10527	CG2065	CG33217
CG10550	CG2111	CG33228
CG10553	CG2147	CG33253
CG10555	CG2150	CG33281
CG10560	CG2157	CG33502
CG10561	CG2162	CG3355
CG10562	CG2187	CG33672
CG10565	CG2199	CG3386
CG10576	CG2246	CG33993
CG10581	CG2247	CG34056
CG10600	CG2278	CG3408
CG10602	CG2310	CG34132
CG10616	CG2493	CG34136
CG10638	CG2641	CG34179
CG10646	CG2656	CG34189
CG10650	CG2662	CG3420
CG10657	CG2678	CG3430
CG10702	CG2747	CG3434
CG10730	CG2812	CG34353
CG10737	CG2841	CG3436
CG10738	CG2865	CG34417
CG10747	CG2875	CG3529
CG10748	CG2915	CG3548
CG10749	CG2918	CG3556
CG10750	CG30001	CG3597
CG10802	CG30015	CG3618
CG10804	CG30020	CG3625
CG10841	CG30069	CG3630
CG10859	CG3008	CG3663
CG10863	CG30116	CG3699
CG10877	CG30122	CG3704
CG1090	CG30159	CG3719
CG10903	CG30161	CG3732
CG10920	CG30183	CG3735
CG10932	CG30291	CG3764
CG10934	CG30344	CG3777
CG10939	CG30349	CG3792
CG10953	CG3036	CG3829
CG10958	CG30394	CG3842
CG10979	CG30427	CG3847
CG10984	CG30440	CG3902
CG11000	CG30491	CG3961
CG11007	CG3065	CG3995
CG1103	CG3078	CG3999
CG11030	CG3085	CG4022
CG11034	CG3097	CG4038
CG11035	CG31028	CG4042
CG11037	CG31030	CG4069
CG11041	CG31036	CG4078
CG1105	CG31038	CG4080
CG11069	CG31075	CG4115
CG11076	CG31088	CG4119
CG11077	CG31100	CG4133
CG11089	CG31121	CG4194
CG11095	CG31122	CG4199
CG11110	CG31145	CG4213
CG11122	CG31191	CG42232
CG11123	CG31221	CG42255
CG11125	CG31272	CG42268
CG11127	CG31365	CG4230
CG11134	CG31368	CG42319
CG11147	CG31431	CG42327
CG11149	CG31522	CG42336
CG11151	CG31523	CG42342
CG11155	CG3156	CG42404
CG11164	CG31650	CG42507
CG11170	CG31663	CG42516
CG11200	CG31675	CG42662
CG1124	CG3168	CG42668
CG11241	CG31689	CG42673
CG11247	CG3176	CG42699
CG11248	CG31776	CG42724
CG11267	CG31809	CG42748
CG11275	CG3184	CG42788
CG11309	CG31871	CG4281
CG11317	CG31872	CG4282
CG11318	CG31875	CG42825
CG11327	CG31917	CG42837
CG11334	CG31937	CG4293
CG11353	CG3198	CG43066
CG11357	CG32006	CG43163
CG1136	CG32026	CG4328
CG11367	CG32032	CG43333
CG11377	CG32037	CG43347
CG11378	CG32066	CG43367
CG11382	CG32085	CG4338
CG1139	CG32137	CG43394
CG11396	CG32176	CG4364
CG11403	CG3226	CG43693
CG11407	CG32264	CG43867
CG11409	CG32269	CG43980
CG11414	CG32270	CG4409
CG11417	CG32276	CG4415
CG1142	CG32278	CG44195
CG11425	CG32318	CG4440
CG11426	CG32344	CG4452
CG11438	CG32354	CG4455
CG11444	CG32409	CG44666
CG11447	CG32428	CG4467
CG11456	CG32473	CG4476
CG1146	CG32486	CG44774
CG11504	CG32500	CG44838
CG11537	CG32564	CG4497
CG11555	CG32625	CG45071
CG11560	CG32669	CG45075
CG11562	CG32756	CG45105
CG11583	CG32813	CG4511
CG11584	CG32817	CG45263
CG11593	CG32857	CG4570
CG11600	CG32982	CG4576
CG11601	CG33056	CG4586
CG11608	CG33099	CG4612
CG1161	CG33111	CG4619
CG11635	CG33116	CG4627
CG11638	CG33129	CG46280
CG11655	CG33158	CG46385
CG11658	CG33213	CG4679
CG11670	CG33217	CG4702
CG11679	CG33228	CG4707
CG11696	CG33253	CG4751
CG11703	CG33281	CG4752
CG1172	CG33298	CG4829
CG11722	CG33502	CG4839
CG11737	CG3355	CG4847
CG11752	CG33672	CG4849
CG11755	CG3386	CG4854
CG11771	CG33993	CG4882
CG11777	CG34056	CG4887
CG11779	CG3408	CG4901
CG11790	CG34132	CG4908
CG11791	CG34136	CG4914
CG11811	CG34179	CG4949
CG11835	CG34189	CG4951
CG11836	CG3420	CG4968
CG11857	CG3430	CG4972
CG11858	CG3434	CG4975
CG11878	CG34347	CG5002
CG11883	CG34353	CG5021
CG11891	CG3436	CG5027
CG11892	CG34384	CG5033
CG11893	CG34417	CG5044
CG11899	CG34461	CG5048
CG11902	CG3529	CG5080
CG11905	CG3548	CG5114
CG11906	CG3556	CG5160
CG11920	CG3597	CG5196
CG11961	CG3618	CG5199
CG11964	CG3625	CG5235
CG11970	CG3630	CG5267
CG11980	CG3663	CG5282
CG11999	CG3699	CG5346
CG12004	CG3704	CG5355
CG12017	CG3719	CG5359
CG12025	CG3732	CG5435
CG12035	CG3735	CG5446
CG12038	CG3764	CG5498
CG12054	CG3777	CG5504
CG12065	CG3792	CG5522
CG12071	CG3829	CG5532
CG12075	CG3842	CG5535
CG1208	CG3847	CG5567
CG12091	CG3902	CG5641
CG12093	CG3961	CG5728
CG12096	CG3995	CG5787
CG12111	CG3999	CG5800
CG12121	CG4022	CG5819
CG12128	CG4038	CG5849
CG1213	CG4042	CG5850
CG12159	CG4069	CG5853
CG12170	CG4078	CG5854
CG12171	CG4080	CG5885
CG12177	CG4115	CG5886
CG1218	CG4119	CG5888
CG12194	CG4133	CG5928
CG12206	CG4194	CG5958
CG12213	CG4199	CG5961
CG12236	CG4213	CG5966
CG12237	CG42232	CG5989
CG12239	CG42255	CG6028
CG12268	CG42258	CG6051
CG1227	CG42260	CG6055
CG12279	CG42268	CG6118
CG12288	CG4230	CG6126
CG12299	CG42319	CG6178
CG12301	CG42327	CG6179
CG12316	CG42336	CG6180
CG12321	CG42342	CG6218
CG1233	CG42404	CG6225
CG12344	CG42458	CG6231
CG12355	CG42507	CG6329
CG1236	CG42516	CG6337
CG12374	CG42662	CG6340
CG12391	CG42668	CG6345
CG12395	CG42672	CG6398
CG12398	CG42673	CG6415
CG12420	CG42699	CG6418
CG1246	CG42724	CG6465
CG12470	CG42748	CG6479
CG12493	CG42788	CG6495
CG12496	CG4281	CG6565
CG12531	CG4282	CG6569
CG12539	CG42825	CG6659
CG12547	CG42837	CG6660
CG12576	CG4293	CG6686
CG12581	CG43066	CG6693
CG12592	CG43163	CG6695
CG12605	CG4328	CG6724
CG12608	CG4329	CG6739
CG12617	CG43333	CG6765
CG1265	CG43347	CG6766
CG12702	CG43367	CG6769
CG12708	CG4338	CG6791
CG1271	CG43394	CG6805
CG12723	CG4364	CG6830
CG12728	CG43693	CG6847
CG1273	CG43740	CG6891
CG12730	CG43795	CG6907
CG12744	CG43867	CG6937
CG12746	CG43980	CG6962
CG1275	CG4409	CG6972
CG12768	CG4415	CG6980
CG12773	CG44195	CG6983
CG12814	CG44245	CG7065
CG12817	CG4440	CG7071
CG12848	CG4452	CG7102
CG12869	CG4455	CG7149
CG12877	CG44666	CG7156
CG12910	CG4467	CG7182
CG12911	CG4476	CG7215
CG12912	CG44774	CG7239
CG12926	CG44838	CG7264
CG12935	CG4497	CG7271
CG12942	CG45071	CG7376
CG12945	CG45075	CG7379
CG12974	CG45105	CG7381
CG12990	CG4511	CG7430
CG13001	CG45263	CG7433
CG13003	CG4570	CG7457
CG13005	CG4576	CG7461
CG13010	CG4586	CG7536
CG13014	CG4612	CG7567
CG13026	CG4619	CG7630
CG13029	CG4627	CG7656
CG13032	CG46280	CG7675
CG13043	CG46385	CG7702
CG13044	CG4679	CG7720
CG13047	CG4702	CG7724
CG13048	CG4707	CG7741
CG13049	CG4751	CG7744
CG13065	CG4752	CG7766
CG1307	CG4829	CG7800
CG13071	CG4839	CG7834
CG13077	CG4847	CG7839
CG13082	CG4849	CG7872
CG1309	CG4854	CG7879
CG13096	CG4882	CG7881
CG13124	CG4887	CG7884
CG1316	CG4901	CG7920
CG13168	CG4908	CG7943
CG1317	CG4914	CG7987
CG13185	CG4949	CG7991
CG13202	CG4951	CG7992
CG13203	CG4968	CG8001
CG13204	CG4972	CG8026
CG13220	CG4975	CG8031
CG13231	CG5002	CG8034
CG13248	CG5021	CG8036
CG13252	CG5022	CG8066
CG13255	CG5027	CG8067
CG13284	CG5033	CG8080
CG13285	CG5044	CG8089
CG13287	CG5048	CG8097
CG13293	CG5065	CG8142
CG13297	CG5080	CG8149
CG13305	CG5114	CG8152
CG13318	CG5160	CG8155
CG13319	CG5196	CG8172
CG13321	CG5199	CG8202
CG13326	CG5235	CG8207
CG13360	CG5267	CG8223
CG13362	CG5282	CG8230
CG13364	CG5346	CG8249
CG13365	CG5355	CG8289
CG13377	CG5359	CG8303
CG13384	CG5435	CG8306
CG13392	CG5446	CG8312
CG13397	CG5498	CG8320
CG13404	CG5504	CG8366
CG13409	CG5522	CG8388
CG13427	CG5532	CG8414
CG13436	CG5535	CG8468
CG13442	CG5567	CG8478
CG13454	CG5641	CG8483
CG13458	CG5728	CG8526
CG13465	CG5787	CG8531
CG13492	CG5800	CG8545
CG13502	CG5819	CG8560
CG13506	CG5849	CG8611
CG13510	CG5850	CG8635
CG13531	CG5853	CG8654
CG13532	CG5854	CG8665
CG1354	CG5885	CG8701
CG13551	CG5886	CG8708
CG13579	CG5888	CG8726
CG1358	CG5928	CG8728
CG13601	CG5958	CG8745
CG13603	CG5961	CG8778
CG13605	CG5966	CG8788
CG13606	CG5989	CG8818
CG13607	CG6028	CG8839
CG13618	CG6051	CG8850
CG13627	CG6055	CG8888
CG13630	CG6118	CG8907
CG13631	CG6126	CG8960
CG13643	CG6145	CG9005
CG13653	CG6178	CG9098
CG13654	CG6179	CG9107
CG13663	CG6180	CG9119
CG13667	CG6218	CG9123
CG13671	CG6225	CG9135
CG13674	CG6231	CG9143
CG1368	CG6293	CG9171
CG13690	CG6329	CG9175
CG13693	CG6330	CG9184
CG13698	CG6337	CG9192
CG13699	CG6340	CG9215
CG1371	CG6345	CG9246
CG13739	CG6398	CG9253
CG13743	CG6415	CG9279
CG13747	CG6418	CG9300
CG13749	CG6465	CG9302
CG13784	CG6479	CG9330
CG13793	CG6495	CG9336
CG13794	CG6565	CG9338
CG13795	CG6569	CG9346
CG13796	CG6583	CG9372
CG13833	CG6659	CG9416
CG13847	CG6660	CG9426
CG13850	CG6686	CG9444
CG13868	CG6693	CG9485
CG13875	CG6695	CG9514
CG13887	CG6724	CG9515
CG13893	CG6739	CG9521
CG13894	CG6765	CG9588
CG13907	CG6766	CG9628
CG13912	CG6769	CG9630
CG13917	CG6791	CG9646
CG13920	CG6805	CG9650
CG13928	CG6830	CG9657
CG13930	CG6847	CG9662
CG13950	CG6891	CG9663
CG13972	CG6907	CG9667
CG13978	CG6927	CG9705
CG14015	CG6937	CG9743
CG14022	CG6962	CG9747
CG14034	CG6972	CG9795
CG14042	CG6980	CG9799
CG14043	CG6983	CG9804
CG1407	CG7065	CG9839
CG14075	CG7071	CG9849
CG14095	CG7102	CG9876
CG14096	CG7149	CG9915
CG14107	CG7156	CG9919
CG14110	CG7182	CG9986
CG1416	CG7215	chas
CG14160	CG7239	ChAT
CG14185	CG7264	Chc
CG14186	CG7271	Chchd2
CG14207	CG7376	Chchd3
CG14230	CG7379	Chd64
CG14253	CG7381	cher
CG14257	CG7430	Chi
CG14270	CG7433	chif
CG14274	CG7457	chinmo
CG14275	CG7461	chk
CG1428	CG7536	chm
CG14292	CG7567	chn
CG14294	CG7630	CHOp24
CG14305	CG7656	chp
CG14312	CG7675	Chrac-14
CG14314	CG7702	Chrac-16
CG14317	CG7720	chrb
CG14321	CG7724	Chro
CG14325	CG7741	Cht10
CG1434	CG7744	Cht2
CG14340	CG7766	ci
CG14367	CG7800	Ciao1
CG1440	CG7834	cib
CG14406	CG7839	cic
CG14408	CG7872	Cip4
CG1441	CG7879	Cka
CG14411	CG7881	Cks30A
CG14414	CG7884	ClC-a
CG14427	CG7920	Clic
CG14439	CG7943	Cln7
CG14445	CG7987	ClpP
CG14450	CG7991	clu
CG14502	CG7992	cmb
CG14535	CG8001	cmet
CG14540	CG8026	cmpy
CG14561	CG8031	cn
CG14591	CG8034	Cnb
CG14609	CG8036	CNBP
CG14613	CG8066	cnc
CG14615	CG8067	Cndp2
CG14621	CG8080	cnir
CG14626	CG8086	cnn
CG14629	CG8089	cno
CG1463	CG8097	Cog1
CG14636	CG8142	Cog4
CG14641	CG8149	Col4a1
CG14646	CG8152	cold
CG14650	CG8155	comm
CG14651	CG8172	comm2
CG14657	CG8197	comt
CG14669	CG8202	Con
CG1468	CG8207	Cont
CG14687	CG8223	conu
CG14711	CG8230	Coop
CG14712	CG8249	Coprox
CG14715	CG8289	Coq2
CG14721	CG8303	Coq8
CG14722	CG8306	cora
CG14736	CG8312	CoRest
CG14740	CG8320	corn
CG14752	CG8366	coro
CG14762	CG8388	Cortactin
CG14764	CG8414	corto
CG14767	CG8468	cos
CG14777	CG8478	Cow
CG14778	CG8483	Cox10
CG14805	CG8526	COX4
CG14817	CG8531	COX5B
CG14838	CG8545	Cp1
CG14857	CG8560	Cp110
CG1486	CG8611	Cp190
CG14866	CG8635	cpa
CG14868	CG8654	cpb
CG14883	CG8665	cpo
CG14893	CG8701	Cpr
CG14905	CG8708	Cpr100A
CG14921	CG8726	Cpr12A
CG14937	CG8728	Cpr49Ac
CG1494	CG8745	Cpr49Ae
CG14965	CG8778	Cpr50Cb
CG14966	CG8788	Cpr51A
CG14968	CG8818	Cpr56F
CG14969	CG8839	Cpr62Bb
CG14971	CG8850	Cpr62Bc
CG14989	CG8888	Cpr64Ad
CG14995	CG8907	Cpr65Av
CG14997	CG8960	Cpr65Eb
CG15005	CG9005	Cpr65Ec
CG15012	CG9098	Cpr66D
CG15034	CG9107	Cpr67Fa1
CG15080	CG9119	Cpr73D
CG15093	CG9123	Cpr78Cb
CG15096	CG9135	Cpr97Ea
CG15097	CG9143	Cpsf100
CG15099	CG9171	Cpsf160
CG15107	CG9175	Cpsf5
CG15111	CG9184	Cpsf6
CG15116	CG9192	Cpsf73
CG15117	CG9215	CR18166
CG15118	CG9246	crb
CG1513	CG9253	crc
CG15136	CG9265	CrebA
CG15141	CG9279	CrebB
CG15203	CG9300	crim
CG15211	CG9302	Crk
CG15212	CG9313	crm
CG15221	CG9314	CRMP
CG15236	CG9330	crn
CG15239	CG9336	croc
CG15258	CG9338	crok
CG15270	CG9346	crol
CG15279	CG9372	crp
CG15282	CG9393	crq
CG1529	CG9416	cry
CG15293	CG9426	CrzR
CG15296	CG9444	Csl4
CG15306	CG9485	CSN1b
CG15312	CG9514	CSN3
CG1532	CG9515	CSN4
CG15347	CG9521	CSN5
CG15385	CG9588	CSN6
CG15386	CG9628	CSN8
CG15387	CG9630	csul
CG15394	CG9646	ct
CG15403	CG9650	cta
CG15408	CG9657	CtBP
CG1542	CG9662	CTCF
CG1544	CG9663	CtIP
CG1545	CG9667	ctp
CG15480	CG9705	CTPsyn
CG1552	CG9743	Ctr9
CG15522	CG9747	ctrip
CG15531	CG9795	CtsB
CG15533	CG9799	CtsF
CG15534	CG9804	Cul1
CG15537	CG9839	Cul2
CG15539	CG9849	Cul3
CG15543	CG9876	Cul5
CG15544	CG9915	Culd
CG15549	CG9919	cup
CG15556	CG9986	cutlet
CG15611	chas	cv-c
CG15617	ChAT	cv-d
CG15628	Chc	cwo
CG15629	Chchd2	cyc
CG15635	Chchd3	CycA
CG15651	Chd64	CycB
CG15653	CheA29a	CycB3
CG15695	CheB42a	CycE
CG15696	CheB42b	CycH
CG15706	CheB93a	Cyfip
CG15715	cher	CYLD
CG15717	Chi	Cyp1
CG1572	chic	Cyp12d1-d
CG15731	chico	Cyp12d1-p
CG15739	chif	Cyp18a1
CG15743	chinmo	Cyp28a5
CG15744	chk	Cyp303a1
CG15747	chm	Cyp305a1
CG15760	chn	Cyp310a1
CG15765	CHOp24	cyp33
CG15772	chp	Cyp49a1
CG15784	Chrac-14	Cyp4d1
CG15812	Chrac-16	Cyp6a17
CG15814	chrb	Cyp6a20
CG1582	Chro	Cyp9b2
CG15864	Cht10	Cyp9f2
CG15890	Cht2	cype
CG15894	Cht7	cyr
CG15922	ci	Cys
CG15923	Ciao1	cysu
CG1598	cib	Cyt-b5
CG1607	cic	Cyt-c-p
CG1620	cid	Cyt-c1
CG1622	cindr	d
CG1628	Cip4	D12
CG1631	Cirl	D19A
CG1635	ck	D2hgdh
CG1636	Cka	d4
CG1637	CkIIalpha	da
CG1640	CkIIbeta	DAAM
CG1648	Cks30A	dac
CG1663	ClC-a	Dad
CG16700	Clic	dally
CG1671	Clk	Damm
CG16719	Cln3	dan
CG16721	Cln7	danr
CG1673	ClpP	dao
CG1674	clu	dap
CG16758	cmb	dar1
CG1677	cmet	Dark
CG16782	cmpy	DAT
CG16786	cn	dati
CG16787	Cnb	daw
CG16789	CNBP	Daxx
CG16790	cnc	dbe
CG16798	Cndp2	dbo
CG16812	cni	dco
CG16815	cnir	Dcp-1
CG16820	CNMa	DCP2
CG16826	cnn	Dcps
CG16854	cno	DCTN2-p50
CG16896	CNT1	DCX-EMAP
CG16904	Cog1	Ddc
CG16935	Cog4	Deaf1
CG16952	Col4a1	Debcl
CG16953	cold	defl
CG16959	comm	Dek
CG16972	comm2	deltaCOP
CG16974	comt	Der-1
CG16979	Con	Dera
CG1698	Cont	Desat1
CG16984	conu	Det
CG16985	conv	Df31
CG16986	Coop	Dfd
CG1703	Coprox	Dg
CG17032	Coq2	Dgat2
CG17075	Coq7	Dgk
CG17078	Coq8	Dgkepsilon
CG17097	cora	dgo
CG17108	CoRest	dgrn
CG17118	corn	dgt3
CG17119	coro	Dhc93AB
CG17121	Cortactin	dhd
CG17124	corto	Dhpr
CG17127	cos	Dhx15
CG17140	Cow	dia
CG17159	Cox10	Diap1
CG17167	COX4	dib
CG17189	COX5B	Dif
CG17195	Cp1	dila
CG17196	Cp110	dimm
CG17197	Cp190	dind
CG17221	cpa	DIP-alpha
CG17230	cpb	DIP-beta
CG17242	Cpn	Dip-C
CG17266	cpo	DIP-delta
CG17270	Cpr	DIP-gamma
CG17271	Cpr100A	Dis3
CG17272	Cpr12A	disco
CG17287	Cpr30B	Dlc90F
CG17292	Cpr30F	dlg1
CG17321	Cpr49Aa	Dlip3
CG17325	Cpr49Ac	Dlish
CG17328	Cpr49Ae	Dll
CG17333	Cpr49Ag	dlp
CG17343	Cpr50Cb	dmGlut
CG1737	Cpr51A	dmrt11E
CG17385	Cpr56F	dmrt99B
CG17387	Cpr62Bb	dmt
CG17450	Cpr62Bc	Dnai2
CG17472	Cpr64Aa	DnaJ-1
CG17493	Cpr64Ab	DNaseII
CG1750	Cpr64Ad	dnc
CG17508	Cpr65Av	dnd
CG17528	Cpr65Eb	dnk
CG17544	Cpr65Ec	dnr1
CG17549	Cpr66D	dnt
CG17560	Cpr67B	Dnz1
CG17562	Cpr67Fa1	Doa
CG17564	Cpr72Ec	Doc1
CG17568	Cpr73D	Doc2
CG17572	Cpr76Bd	Doc3
CG17575	Cpr78Cb	dock
CG17593	Cpr92F	Dok
CG17597	Cpr97Ea	dome
CG17612	Cpsf100	dop
CG17636	Cpsf160	DopEcR
CG17637	Cpsf5	DOR
CG17646	Cpsf6	Dp
CG17660	Cpsf73	Dp1
CG17669	cpx	dpa
CG17684	CR18166	Dph1
CG17687	crb	Dph2
CG17691	crc	dpn
CG17715	CrebA	dpp
CG17724	CrebB	DppIII
CG17726	crim	dpr1
CG17734	Crk	dpr12
CG17739	crm	dpr13
CG1774	CRMP	dpr17
CG17746	crn	dpr20
CG17751	croc	dpy
CG17752	crok	Dr
CG17765	crol	Drat
CG17768	crp	drd
CG17776	crq	dre4
CG17780	cry	Dredd
CG17781	Crys	Dref
CG17786	Crz	Drgx
CG17803	CrzR	Drice
CG17816	Cse1	Drip
CG17834	Csl4	drk
CG17839	CSN1b	drl
CG17841	CSN3	Drl-2
CG1785	CSN4	drm
CG17883	CSN5	Dronc
CG17896	CSN6	drongo
CG17919	CSN7	drpr
CG17928	CSN8	Dscam1
CG17930	csul	dsh
CG17931	csw	Dsim\Hmr
CG17985	ct	Dsim\Nup98-96
CG1801	cta	Dsp1
CG18011	CtBP	dsx
CG1806	CTCF	dsx-c73A
CG18081	CtIP	Duba
CG18095	ctp	dup
CG18135	CTPsyn	dUTPase
CG1815	Ctr9	dve
CG18178	ctrip	dwg
CG18190	CtsB	dx
CG18233	CtsF	Dyb
CG18234	Cul1	Dyrk2
CG1824	Cul2	Dyrk3
CG18249	Cul3	Dyro
CG18258	Cul5	Dys
CG18259	Culd	dysf
CG18262	cup	e
CG18265	cutlet	E(bx)
CG1827	cv-c	E(Pc)
CG18273	cv-d	E(spl)m2-BFM
CG18278	cwo	E(spl)m3-HLH
CG18284	cyc	E(spl)m4-BFM
CG18301	CycA	E(spl)m5-HLH
CG18304	CycB	E(spl)m6-BFM
CG18324	CycB3	E(spl)m7-HLH
CG18335	CycE	E(spl)m8-HLH
CG18404	CycH	E(spl)malpha-BFM
CG18417	CycT	E(spl)mbeta-HLH
CG18418	Cyfip	E(spl)mdelta-HLH
CG18473	CYLD	E(spl)mgamma-HLH
CG18476	Cyp1	E(var)3-9
CG18493	Cyp12d1-d	e(y)3
CG18507	Cyp12d1-p	E(z)
CG18508	Cyp18a1	E2f1
CG18528	Cyp28a5	E2f2
CG18542	Cyp303a1	E5
CG18547	Cyp305a1	Eaat1
CG18549	Cyp310a1	Eaat2
CG18599	cyp33	Eaf
CG18609	Cyp49a1	east
CG18659	Cyp4d1	Eb1
CG18675	Cyp4d21	ebd1
CG18745	Cyp6a17	ebi
CG18747	Cyp6a20	ec
CG18766	Cyp6g1	eca
CG18787	Cyp6w1	ecd
CG18808	Cyp9b2	Ech1
CG18810	Cyp9f2	eco
CG18858	cype	ect
CG1902	cyr	Ect3
CG1907	Cys	ed
CG1909	cysu	Edem2
CG1910	Cyt-b5	edl
CG1924	Cyt-c-p	eEF1alpha2
CG1941	Cyt-c1	eEF1delta
CG1943	Cyt-c1L	eEF2
CG1946	d	eff
CG1951	D12	Efhc1.2
CG1979	D19A	eg
CG1983	D2hgdh	Egfr
CG1986	d4	egg
CG1998	da	egh
CG2003	DAAM	egl
CG2004	Dab	Egm
CG2016	dac	egr
CG2021	Dad	Eh
CG2064	dally	eIF2Bdelta
CG2065	Damm	eIF2D
CG2070	dan	eIF2gamma
CG2076	danr	eIF3b
CG2082	dao	eIF3e
CG2111	dap	eIF3g1
CG2121	dar1	eIF3j
CG2145	Dark	eIF4A
CG2147	DAT	eIF4B
CG2150	dati	eIF4E1
CG2157	daw	eIF4EHP
CG2162	Daxx	eIF4G1
CG2187	dbe	eIF5
CG2199	dbo	eIF6
CG2224	dbr	Eip55E
CG2225	Dbx	Eip63E
CG2233	dco	Eip75B
CG2246	Dcp-1	elav
CG2247	DCP1	elB
CG2258	DCP2	Elba2
CG2269	Dcps	elg1
CG2278	Dcr-2	elm
CG2310	DCTN1-p150	EloA
CG2493	DCTN2-p50	EloB
CG2519	DCX-EMAP	EloC
CG2641	Dd	Elovl7
CG2656	Ddc	Elp3
CG2662	Ddr	emb
CG2663	Ddx1	emc
CG2678	Deaf1	emei
CG2698	Debcl	emp
CG2736	defl	ems
CG2747	Dek	en
CG2812	deltaCOP	ena
CG2818	Der-1	EndoG
CG2841	Dera	enok
CG2846	Desat1	ens
CG2852	Desi	Epac
CG2865	Det	Eph
CG2871	Df31	Ephrin
CG2875	Dfd	Epp
CG2906	Dg	Eps-15
CG2915	Dgat2	epsilonCOP
CG2918	Dgk	eRF3
CG2930	Dgkepsilon	ergic53
CG2938	dgo	erm
CG2961	dgrn	ERp60
CG2964	dgt3	esc
CG2991	Dh31	esg
CG30001	Dh31-R	esn
CG30008	Dh44	Esp
CG30015	Dh44-R1	Etl1
CG30020	Dhc64C	Ets21C
CG30047	Dhc93AB	Ets65A
CG30050	dhd	Ets98B
CG30054	Dhod	eve
CG30069	Dhpr	Evi5
CG3008	Dhx15	ewg
CG3009	dia	exd
CG30103	Diap1	exex
CG30105	dib	exp
CG30116	Dic61B	ey
CG30122	didum	eya
CG30158	Dif	eyg
CG30159	dila	eys
CG30161	dimm	f-cup
CG30172	dind	fabp
CG30183	DIP-alpha	faf
CG30259	DIP-beta	Fak
CG30271	Dip-C	Fancd2
CG30285	DIP-delta	FANCI
CG30291	DIP-gamma	Fas1
CG30344	DIP-zeta	Fas2
CG30345	Dis3	Fas3
CG30349	disco	Fatp1
CG30355	disp	fbp
CG3036	dl	Fbxl7
CG30373	Dlc90F	Fcp1
CG30389	dlg1	fd102C
CG30392	Dlip3	fd3F
CG30394	Dlish	fd59A
CG3040	Dll	fd96Ca
CG30403	dlp	fd96Cb
CG30423	dmGlut	Fdh
CG30427	dmrt11E	FeCH
CG30431	dmrt99B	feo
CG30440	dmt	Fer1
CG30467	Dmtn	Fer1HCH
CG30491	Dnah3	Fer2
CG30496	Dnai2	Fer2LCH
CG3061	DnaJ-1	Fer3
CG3065	DNaseII	fh
CG3078	dnc	Fhos
CG3085	dnd	Fib
CG3088	dnk	Fip1
CG3097	dnr1	fipi
CG31013	dnt	Fit1
CG31021	Dnz1	fiz
CG31028	Doa	fj
CG31030	Doc1	Fkbp12
CG31036	Doc2	Fkbp14
CG31038	Doc3	Fkbp39
CG3106	dock	Fkbp59
CG31064	Dok	fkh
CG3107	dome	fl(2)d
CG31075	dop	Flacc
CG3108	Dop1R1	flfl
CG31086	Dop2R	Flo1
CG31087	DopEcR	Flo2
CG31088	DOR	flr
CG31098	Dora	flw
CG31100	Dp	flz
CG31103	Dp1	Fmo-2
CG31106	dpa	Fmr1
CG31121	DPCoAC	FMRFa
CG31122	Dph1	fne
CG31140	Dph2	fng
CG31145	dpn	fog
CG31157	dpp	fok
CG31178	DppIII	for
CG31183	dpr1	form3
CG3119	dpr10	FoxK
CG31191	dpr11	FoxL1
CG31195	dpr12	foxo
CG31198	dpr13	FoxP
CG31199	dpr15	fra
CG31200	dpr17	fray
CG31207	dpr20	frc
CG31221	dpr6	frj
CG31229	dpy	Frq1
CG31233	Dpy-30L1	fru
CG31249	Dr	Fs
CG31259	Drat	fs(1)h
CG31265	drd	Fs(2)Ket
CG31266	dre4	fs(2)ltoPP43
CG31272	Dredd	ft
CG31288	Dref	ftz
CG31294	Drep2	ftz-f1
CG31321	Drgx	FucT6
CG31324	Drice	FucTA
CG31343	Drip	Fum1
CG31344	drk	Fur1
CG31360	drl	fus
CG31365	Drl-2	fuss
CG31368	drm	futsch
CG31418	Dronc	fwe
CG31419	drongo	fws
CG31431	Drp1	fz2
CG31445	drpr	fz3
CG31482	ds	fz4
CG3149	Dscam1	fzr
CG31510	Dscam2	fzy
CG31522	Dscam3	g
CG31523	Dscam4	GAA1
CG31524	dsf	GABA-B-R2
CG31538	dsh	Gabat
CG31548	Dsim\Hmr	Gad1
CG31549	Dsim\Nup98-96	Gale
CG31559	Dsk	Galphai
CG3156	Dsor1	Galphao
CG31612	Dsp1	Galphaq
CG31626	dsx	Galphas
CG31637	dsx-c73A	Galt
CG31639	Duba	gammaTub23C
CG3164	Duox	Gapdh1
CG31648	dup	Gart
CG31650	dUTPase	garz
CG31659	dve	Gasp
CG31663	dwg	Gat
CG31674	dx	gb
CG31675	Dyb	gbb
CG31676	Dyrk2	Gbeta13F
CG31678	Dyrk3	Gbeta5
CG3168	Dyro	Gbeta76C
CG31680	Dys	Gbs-70E
CG31688	dysc	GC
CG31689	dysf	gce
CG31693	e	gcl
CG31705	E(bx)	Gclc
CG31717	E(Pc)	gcm
CG31729	E(spl)m2-BFM	gcm2
CG31751	E(spl)m3-HLH	Gcn2
CG3176	E(spl)m4-BFM	Gcn5
CG31760	E(spl)m5-HLH	Gcna
CG31769	E(spl)m6-BFM	Gdh
CG31776	E(spl)m7-HLH	Gdi
CG31787	E(spl)m8-HLH	Ge-1
CG31793	E(spl)malpha-BFM	GEFmeso
CG31809	E(spl)mbeta-HLH	geko
CG31823	E(spl)mdelta-HLH	gem
CG3184	E(spl)mgamma-HLH	Gem2
CG31871	E(var)3-9	geminin
CG31872	e(y)3	Gen
CG31875	E(z)	Gfat2
CG31886	E2f1	Gfrl
CG31904	E2f2	Ggamma1
CG31909	E5	Ggt-1
CG3191	Eaat1	GILT1
CG31915	Eaat2	Git
CG31917	Eaf	Gk1
CG31933	eas	gkt
CG31937	east	gl
CG31974	Eb1	GLaz
CG3198	ebd1	GlcAT-I
CG31997	ebi	GlcAT-P
CG31998	ebo	Gld
CG32006	ec	Gld2
CG32017	eca	glec
CG32022	ecd	Glg1
CG32026	Ech1	Gli
CG32032	eco	glo
CG32037	EcR	glob1
CG32052	ect	Glos
CG32066	Ect3	GLS
CG32069	ed	glu
CG32081	Edem1	GluClalpha
CG32085	Edem2	GluRIIA
CG32087	Edg84A	Glut4EF
CG3213	edl	GlyP
CG32137	eEF1alpha1	GlyRS
CG32176	eEF1alpha2	GlyS
CG32192	eEF1delta	Gmap
CG32199	eEF2	Gmd
CG32204	Efa6	Gnf1
CG32206	eff	Gnmt
CG32225	Efhc1.1	Gnpnat
CG32237	Efhc1.2	goe
CG3226	eg	gogo
CG32264	Egfr	Got1
CG32269	egg	Gp150
CG32270	egh	Gp210
CG32276	egl	Gp93
CG32278	Egm	Gpo1
CG32318	egr	grh
CG32344	Eh	grim
CG32354	eIF1A	Grip71
CG32395	eIF2Bdelta	Grip84
CG32409	eIF2D	grn
CG32413	eIF2gamma	grnd
CG32428	eIF3a	gro
CG32432	eIF3b	Gs1
CG32436	eIF3e	Gs2
CG32445	eIF3g1	gsb
CG32450	eIF3j	gsb-n
CG3246	eIF4A	Gsc
CG32473	eIF4B	GstD1
CG32486	eIF4E1	GstD3
CG32487	eIF4EHP	GstE1
CG32488	eIF4G1	GstE12
CG32500	eIF5	GstO2
CG32512	eIF5B	GstS1
CG32521	eIF6	gt
CG32523	Eip55E	Gug
CG32548	Eip63E	gukh
CG32564	Eip75B	gwl
CG3257	Eip78C	Gyc76C
CG32572	elav	Gyc89Db
CG32591	elB	Gyg
CG3262	Elba1	h
CG32625	Elba2	H15
CG32633	elfless	H2.0
CG32638	elg1	Hacd2
CG32640	elm	Hacl
CG32641	EloA	Hakai
CG32643	EloB	halo
CG32669	EloC	ham
CG32694	Elovl7	Hand
CG3270	Elp3	hang
CG32750	emb	hay
CG32756	emc	Hayan
CG32795	EMC3	hb
CG32809	emei	hbn
CG32813	emp	hbs
CG32817	ems	hd
CG32820	en	HDAC1
CG32832	ena	HDAC3
CG32833	enc	HEATR2
CG32857	EndoG	hebe
CG32939	EndoGI	Hel25E
CG32945	enok	Hel89B
CG32982	ens	Hem
CG32984	Ent2	hep
CG32985	Epac	heph
CG3301	Eph	her
CG33056	Ephrin	Herp
CG33080	Epp	Hex-A
CG33090	Eps-15	Hexo2
CG33096	epsilonCOP	Hey
CG33099	eRF3	hfp
CG33111	ergic53	hfw
CG33116	erm	HGTX
CG33120	ERp60	hh
CG33127	Es2	hid
CG33129	esc	hig
CG33158	esg	Him
CG33169	esn	Hip14
CG33170	Esp	HipHop
CG33178	ETHR	His1:CG33816
CG33181	Etl1	His2A:CG31618
CG33213	Ets21C	His2A:CG33814
CG33217	Ets65A	His2A:CG33817
CG33228	Ets96B	His2A:CG33820
CG33233	Ets98B	His2A:CG33823
CG33253	eve	His2A:CG33826
CG33281	Evi5	His2A:CG33829
CG33296	ewg	His2A:CG33832
CG33298	ex	His2A:CG33835
CG33301	exd	His2A:CG33838
CG33306	exex	His2A:CG33841
CG33331	Exo84	His2A:CG33844
CG33340	exp	His2A:CG33847
CG3337	exu	His2A:CG33850
CG3339	ey	His2A:CG33862
CG33502	eya	His2A:CG33865
CG33506	eyg	His2Av
CG33514	eys	His2B:CG33868
CG33523	f-cup	His3:CG31613
CG33543	fabp	His3:CG33803
CG3355	faf	His3:CG33806
CG33557	Fak	His3:CG33809
CG3356	fan	His3:CG33812
CG33639	Fancd2	His3:CG33815
CG33672	FANCI	His3:CG33833
CG3376	Fas1	His3:CG33836
CG33791	Fas2	His3:CG33839
CG3386	Fas3	His3:CG33842
CG33934	Fatp1	His3:CG33845
CG33993	fax	His3:CG33848
CG34002	fbl	His3:CG33851
CG34015	fbp	His3:CG33854
CG34026	Fbxl7	His3:CG33857
CG34033	Fcp1	His3:CG33860
CG34041	fd102C	His3:CG33863
CG34051	fd3F	His3:CG33866
CG34056	fd59A	His4:CG31611
CG3408	fd96Ca	His4:CG33883
CG34107	fd96Cb	His4:CG33885
CG34109	Fdh	His4:CG33887
CG34120	fdl	His4:CG33889
CG34124	FeCH	His4:CG33901
CG34126	feo	His4:CG33903
CG34129	FER	His4:CG33905
CG34130	Fer1	His4:CG33909
CG34132	Fer1HCH	hiw
CG34136	Fer2	Hk
CG34155	Fer2LCH	hkb
CG34166	Fer3	HLH3B
CG34179	fest	HLH4C
CG34188	fh	Hmgcr
CG34189	Fhos	HmgD
CG3420	Fib	HmgZ
CG34205	Fic	Hmr
CG34220	Fie	Hmt4-20
CG34228	Fili	Hmu
CG34242	Fim	Hmx
CG34274	Fip1	Hn
CG34284	fipi	hng2
CG34293	Fit1	hng3
CG34297	Fitm	HnRNP-K
CG3430	fiz	hoka
CG34324	fj	homer
CG3434	Fkbp12	hook
CG34347	Fkbp14	Hou
CG34348	Fkbp39	how
CG34353	Fkbp59	HP1c
CG34355	fkh	HP4
CG34357	fl(2)d	HP5
CG3436	Flacc	Hph
CG34370	flfl	hpo
CG34375	fln	HPS4
CG34384	Flo1	Hr3
CG34396	Flo2	Hr39
CG34417	flr	Hr51
CG34447	flw	Hrb27C
CG34460	flz	Hrb87F
CG34461	Fmo-2	Hrb98DE
CG3473	Fmr1	hrg
CG3483	FMRFa	Hs3st-A
CG3500	FMRFaR	Hs6st
CG3529	fne	Hsap\CHD7
CG3544	fng	Hsc70-4
CG3548	fog	Hsc70-5
CG3556	foi	Hsc70Cb
CG3566	fok	Hsdl2
CG3589	for	Hsl
CG3597	form3	Hsp22
CG3603	FoxK	Hsp23
CG3609	FoxL1	Hsp26
CG3618	foxo	Hsp27
CG3625	FoxP	Hsp60A
CG3626	fra	Hsp60C
CG3630	fray	Hsp67Bc
CG3634	frc	Hsp83
CG3638	fred	hth
CG3640	frj	htk
CG3652	Frl	htl
CG3662	Frq1	hts
CG3663	Frq2	Hydr1
CG3690	frtz	hyx
CG3699	fru	I(1)sc
CG3702	fry	iab-8PRE
CG3703	Fs	iav
CG3704	fs(1)h	Ibf1
CG3706	Fs(2)Ket	Ibf2
CG3719	fs(2)ltoPP43	ICA69
CG3726	ft	Ice1
CG3732	ftz	ich
CG3734	ftz-f1	idc
CG3735	FucT6	Idgf2
CG3740	FucTA	Idgf3
CG3764	Fum1	Idgf4
CG3769	Fur1	Idgf6
CG3770	fus	Idh3a
CG3776	fuss	Idh3b
CG3777	futsch	if
CG3788	fw	ifc
CG3792	fwe	IFT46
CG3793	fws	igl
CG3803	fz	ihog
CG3817	fz2	IKKepsilon
CG3829	fz3	IleRS
CG3841	fz4	Ilk
CG3842	fzr	Ilp4
CG3847	fzy	Ilp8
CG3860	g	Imp
CG3862	GAA1	ImpE1
CG3902	GABA-B-R2	ImpE2
CG3906	Gabat	ImpL2
CG3909	Gad1	in
CG3955	Gale	inaC
CG3961	galla-1	inc
CG3995	Galphaf	Incenp
CG3999	Galphai	ind
CG40045	Galphao	indra
CG4020	Galphaq	Indy
CG4021	Galphas	ine
CG4022	Galt	Ing5
CG4038	gammaCOP	Ino80
CG4042	gammaTub23C	InR
CG40472	gammaTub37C	insb
CG40485	Gapdh1	insc
CG40498	Gart	insv
CG4069	garz	IntS2
CG4078	Gasp	IntS4
[truncated: 5,949 more rows]
